# Supplementary material for: Spectrum and clinical features of gene mutations in Chinese pediatric acute lymphoblastic leukemia
Source: BMC Pediatr. 2023 Feb 4;23:62. doi: 10.1186/s12887-023-03856-y (PMC9898934; doi:10.1186/s12887-023-03856-y)
Supplement: Supplementary file 2 — Additional file 2: Table S2. [file 12887_2023_3856_MOESM2_ESM.xlsx]

## Sheet: Sheet1
Supplementary file 1: The specific clinical information of all patients
DATE	NUM	Disease	Gender	Age	Immunophenotype	mrd1	mrd2	Fusion gene1	Fusion gene2	IKZF1 Deletions	NRAS	KRAS	PTPN11	ABL1	FLT3-ITD	NPM1	TET2	IDH2	ASXL1	RUNX1	U2AF1	TP53	FLT3	WT1	CEBPA	BCOR	IDH1	SF3B1	SRSF2	KIT	PHF6	GATA2	TPMT	EZH2	NOTCH1	PTEN	SETD2	CYP3A4	BCORL1	FBXW7	CSF3R	ETV6	JAK2	SETBP1	RAD21	CUX1	STAG2	NOTCH2	RB1
20190121	180507975	ALL	2	0.94	PRO-B	16	0	MLL-AF9		IKZF1 2-7
20190225	180507533	ALL	2	9.5	COMMON B	3	2	BCR/ABL190		IKZF1 4-7
20190620	180513041	ALL	1	4.75	COMMON B	0	0	BCR/ABL190		IKZF1 4-7
20190528	180507599	ALL	1	10.25	COMMON B	9560	74			IKZF1
20180509	HB15JXEF00319	ALL	1	1.91	COMMON B	197	0			IKZF1																																NM_001987(ETV6):c.313C>T(p.R105X)
20181018	180506005	ALL	1	10.58	COMMON B	56	0			IKZF1													NM_004119(FLT3):c.2503G>T(p.D835Y)														NM_014159(SETD2):c.7570dupT(p.C2524fs)
20181210	180505809	ALL	1	6.41	COMMON B	224	0			IKZF1	NM_002524(NRAS):c.34G>A(p.G12S)
20190108	180507988	ALL	1	4	COMMON B	8090	432			IKZF1 1-8
20190927	180514707	ALL	2	3.16	COMMON B	0	0			IKZF1 2-7
20190326	180507551	ALL	1	10.16	COMMON B	6460	179	BCR/ABL190	P2RY8-CRLF2
20171112	HB15JXEF00070	ALL	2	2.91	COMMON B	0	0	TEL-AML1	P2RY8-CRLF2
20190222	180507775	ALL	1	2.33	T	751	691	BCR/ABLP210	SIL-TAL1																								NM_000367(TPMT):c.719A>G(p.Y240C)
20180827	180500678	ALL	1	7.16	COMMON B	193	0	BCR/ABL190												NM_001754(RUNX1):c.952delT(p.S318fs)
20190527	180507594	ALL	1	10.66	COMMON B	0	0	BCR/ABLP210																													NM_014159(SETD2):c.6297_6298insCCCC(p.D2100fs)和NM_014159(SETD2):c.7563_7564insGGTTTCCA(p.K2522fs)和NM_014159(SETD2):c.4715+1G>T
20180827	180500679	ALL	2	5.08	COMMON B	0	0	BCR/ABLP210						NM_005157(ABL1):c.763G>A(p.E255K)和NM_005157(ABL1):c.944C>T(p.T315I)						：NM_001754(RUNX1):c.482_487deinsACAGGG(p.L161_F163deinsHSV)
20181001	180506557	ALL	1	8.58	COMMON B	584	200	E2A-HLF			NM_002524(NRAS):c.35G>T(p.G12V)和NM_002524(NRAS):c.34G>A(p.G12S)
20190225	180507532	ALL	2	11.33	COMMON B	415	0	E2A-HLF
20180709	180501205	ALL	1	2	COMMON B	0	0	E2A-PBX1																																							NM_001042749(STAG2):c.1018-1G>T
20180820	180500669	ALL	1	4.66	COMMON B	0	0	E2A-PBX1				NM_004985(KRAS):c.34G>A(p.G12S)
20181016	180506567	ALL	1	1.75	COMMON B	0	6	E2A-PBX1			NM_002524(NRAS):c.35G>A(p.G12D)
20181031	180506017	ALL	2	13	PRE-B	48	NO	E2A-PBX1
20190116	180507973	ALL	2	9.5	COMMON B	81	0	E2A-PBX1																							NM_001015877(PHF6):c.823G>A(p.G275R)
20190716	180513049	ALL	2	9.25	COMMON B	0	0	E2A-PBX1
20190729	180515779	ALL	2	3.09	COMMON B	0	0	E2A-PBX1
20190906	180514742	ALL	1	2.33	COMMON B	12	7	E2A-PBX1			NM_002524(NRAS):c.34G>A(p.G12S)
20191024	180522107	ALL	1	8.75	COMMON B	0	0	E2A-PBX1																													NM_014159(SETD2):c.1618C>T(p.R540X)
20190606	180506619	ALL	1	6.83	COMMON B	1930	169	E2A-PBX1																							NM_001015877(PHF6):c.385C>T(p.R129X)
20190704	180513053	ALL	1	2.58	COMMON B	688	0	EP300-ZNF384			NM_002524(NRAS):c.37G>C(p.G13R)		NM_002834(PTPN11):c.181G>T(p.D61Y)
20190222	180507774	ALL	1	2.75	COMMON B	34	0	EVI 1
20171230	HB15JXEF00073	ALL	2	1.91	COMMON B	0	0	EVI1
20180925	180506550	ALL	2	1.08	COMMON B			EVI1
20190321	180507619	ALL	1	5.58	T	65	0	HOX11				NM_004985(KRAS):c.436G>C(p.A146P)																							NM_017617(NOTCH1):c.5027T>A(p.V1676D)
20171218	HB15JXEF00063	ALL	1	0.05	PRO-B			MLL-AF4			NM_002524(NRAS):c.181C>A(p.Q61K)	NM_004985(KRAS):c.38G>A(p.G13D)	NM_002834(PTPN11):c.227A>T(p.E76V)和NM_002834(PTPN11):c.178G>C(p.G60R)
20180610	HB15JXEF01010	ALL	2	0.41	PRO-B	0	0	MLL-AF4			NM_002524(NRAS):c.35G>A(p.G12D)	NM_004985(KRAS):c.34G>A(p.G12S)、NM_004985(KRAS):c.35G>A(p.G12D)和AML用药：NM_004985(KRAS):c.38G>A(p.G13D)
20181217	180506804	ALL	2	0.16	PRO-B	0	0	MLL-AF4				NM_004985(KRAS):c.38G>A(p.G13D)										NM_000546(TP53):c.476C>T(p.A159V)
20191006	180514715	ALL	2	0.44	COMMON B	1510	0	MLL-AF4			NM_002524(NRAS):c.35G>A(p.G12D)和NM_002524(NRAS):c.34G>A(p.G12S)												NM_004119(FLT3):c.2508_2510del(p.836_837del)和NM_004119(FLT3):c.2505T>G(p.D835E)
20190315	180507614	ALL	2	0.88	PRO-B	11	820	MLL-AF4			NM_002524(NRAS):c.34G>A(p.G12S)
20171228	HB15JXEF00082	ALL	2	0.46	COMMON B	0	0	MLL-AF9
20190703	180513054	ALL	1	0.93	B(LBL)	0	0	MLL-AF9
20180601	HB15JXEF00282	ALL	2	0.66	COMMON B	15	0	MLL-ENL
20190806	180515772	ALL	2	0.83	PRO-B	0	0	MLL-ENL															NM_004119(FLT3):c.2028C>A(p.N676K)
20190711	180513033	ALL	2	8.25	T	8120	0	MLL-ENL												NM_001754(RUNX1):c.614-2_618delinsTGAGCGGG(p.R205fs)															NM_017617(NOTCH1):c.4810_4811insGGCCCG(p.V1604delinsGPV)和NM_017617(NOTCH1):c.7327delinsTAGCTCTGA(p.V2443delinsX)
20190326	180507563	ALL	2	9.08	ETP	34540	1390	NUP214-ABL			NM_002524(NRAS):c.35G>A(p.G12D)	NM_004985(KRAS):c.176_178del(p.59_60del)												NM_024426(WT1):c.1140dupG(p.S381fs)											NM_017617(NOTCH1):c.4817_4820delinsCTC(p.F1606fs)和NM_017617(NOTCH1):c.5033T>C(p.L1678P)和NM_017617(NOTCH1):c.5039T>G(p.I1680S)和NM_017617(NOTCH1):c.4776delinsGGTTGGAGGG(p.F1592del insLVGG)							NM_001987(ETV6):c.418A>G(p.I140V)
20190415	180507570	ALL	1	1..91	COMMON B	0	0	P2RY8-CRLF2				NM_004985(KRAS):c.38G>A(p.G13D)																														NM_001987(ETV6):c.409G>T(p.G137X)	NM_004972(JAK2):c.2080T>C(p.F694L)
20190518	180507603	ALL	1	1.66	T	942	28	SIL-TAL1
20180827	180500680	ALL	2	12	T	254	0	SIL-TAL1																												NM_000314(PTEN):c.39_40insAAAG(p.K13fs)
20190822	180515762	ALL	1	15.83	T	2470	374	SIL-TAL1
20180613	180500080	ALL	1	3.08	COMMON B	0	0	TEL-ABL
20171023	HB15JXEF00011	ALL	2	4	COMMON B	0	0	TEL-AML1			NM_002524(NRAS):c.34G>T(p.G12C)	NM_004985(KRAS):c.38G>A(p.G13D)
20171030	HB15JXEF00050	ALL	2	4.16	COMMON B	0	0	TEL-AML1
20180308	HB15JXEF00160	ALL	2	3.16	B	0	0	TEL-AML1
20180308	HB15JXEF00138	ALL	2	3.5	COMMON B	43	0	TEL-AML1
20180601	HB15JXEF00280	ALL	1	3.5	COMMON B	0	0	TEL-AML1				NM_004985(KRAS):c.35G>A(p.G12D)
20180613	180501333	ALL	1	6	COMMON B	0	0	TEL-AML1
20180615	180500078	ALL	1	3.33	COMMON B	0	0	TEL-AML1
20180625	180501576	ALL	1	2.58	PRE-B	0	0	TEL-AML1			NM_002524(NRAS):c.35G>A(p.G12D)
20180806	180500664	ALL	2	3.33	COMMON B	0	0	TEL-AML1
20180814	180500666	ALL	2	5.41	COMMON B	0	0	TEL-AML1																															NM_021946(BCORL1):c.3607+2T>C
20180912	180506542	ALL	1	8.08	COMMON B	0	0	TEL-AML1				NM_004985(KRAS):c.436G>A(p.A146T)								NM_001754(RUNX1):c.253C>A(p.H85N)
20180918	180506548	ALL	2	3.75	COMMON B	0	0	TEL-AML1
20181029	180506008	ALL	1	9.5	COMMON B	0	4	TEL-AML1				NM_004985(KRAS):c.35G>C(p.G12A)										NM_000546(TP53):c.91G>A(p.V31I)
20181127	180506040	ALL	2	2.5	COMMON B	12	0	TEL-AML1
20181204	180505815	ALL	2	4.41	COMMON B	0	0	TEL-AML1																										NM_001203247(EZH2):c.305A>G(p.N102S)
20190606	180513017	ALL	1	4	COMMON B	0	2	TEL-AML1
20190624	180513051	ALL	1	5.41	COMMON B	0	9	TEL-AML1															NM_004119(FLT3):c.2028C>A(p.N676K)
20190711	180513043	ALL	1	3.41	COMMON B	9	0	TEL-AML1
20190711	180513032	ALL	1	3.5	COMMON B	0	0	TEL-AML1
20190813	180515770	ALL	1	2.66	COMMON B	0	0	TEL-AML1
20190815	180515769	ALL	1	7.58	COMMON B	7	0	TEL-AML1
20190929	180514714	ALL	2	3	COMMON B	0	0	TEL-AML1																																						NM_181552(CUX1):c.334G>T(p.E112X)
20191013	180515746	ALL	2	2.25	COMMON B	9	0	TEL-AML1
20180827	180500681	ALL	1	2.08	PRE-B	0	0	TEL-AML1																													NM_014159(SETD2):c.3772_3773del(p.L1258fs)
20171030	HB15JXEF00043	ALL	2	11.25	COMMON B	5	0	TEL-AML1														NM_000546(TP53):c.862_866delinsCTCAAACTCC(p.N288fs)
20171230	HB15JXEF00079	ALL	2	8.83	COMMON B	36	0	TEL-AML1
20180208	HB15JXEF00129	ALL	1	2.91	COMMON B	662	0	TEL-AML1
20180515	HB15JXEF00295	ALL	1	3	COMMON B	0	0	TEL-AML1
20180525	HB15JXEF00334	ALL	1	2.25	COMMON B	0	0	TEL-AML1
20180711	180501182	ALL	2	16.25	COMMON B	0	0	TEL-AML1			NM_002524(NRAS):c.35G>T(p.G12V)
20181127	180506041	ALL	1	4	PRE-B	253	0	TEL-AML1
20181127	180505819	ALL	1	7.25	COMMON B	0	0	TEL-AML1
20190123	180507977	ALL	2	6	COMMON B	0	0	TEL-AML1						NM_005157(ABL1):c.1678G>A(p.D560N)
20190131	180507625	ALL	2	2.5	COMMON B	139	0	TEL-AML1
20190206	180507624	ALL	1	4.25	COMMON B	285	0	TEL-AML1
20190308	180507544	ALL	2	4	COMMON B	161	0	TEL-AML1																																NM_033632(FBXW7):c.1391delT(p.V464fs)
20190325	180507550	ALL	1	13	COMMON B	153	0	TEL-AML1
20190524	180507600	ALL	2	4.25	COMMON B	5	0	TEL-AML1
20190617	180513024	ALL	1	2.58	COMMON B	196	0	TEL-AML1
20190731	180515774	ALL	1	3.08	COMMON B	0	0	TEL-AML1																													NM_014159(SETD2):c.4715_4715+1delinsTCCCTC
20190831	180514751	ALL	2	2.33	COMMON B	0	15	TEL-AML1
20191017	180514721	ALL	1	11.5	COMMON B	0	0	TEL-AML1
20181030	180506013	ALL	1	2.08	COMMON B	0	32	TEL-AML1												NM_001754(RUNX1):c.1190A>G(p.Q397R)																						NM_001987(ETV6):c.139_140insCAGGC(p.S47fs)
20181029	180506014	ALL	1	3.66	COMMON B	39	25	TEL-AML1
20180827	180500682	ALL	2	2.5	COMMON B	0	0	TEL-AML1
20190429	180507578	ALL	2	9.09	COMMON B	9750	173	TEL-AML1
20190927	180514705	ALL	2	2.91	COMMON B	0	0	WT1			NM_002524(NRAS):c.35G>A(p.G12D)		NM_002834(PTPN11):c.215C>T(p.A72V)和NM_002834(PTPN11):c.1507G>A(p.G503R)
20171030	HB15JXEF00009	ALL	2	3	COMMON B	0	0				NM_002524(NRAS):c.38G>A(p.G13D)和NM_002524(NRAS):c.35G>C(p.G12A)
20171103	HB15JXEF00006	ALL	2	1.83	COMMON B	0	0
20171230	HB15JXEF00080	ALL	1	4.25	COMMON B	0	0																											NM_004456(EZH2):c.1612_1613insAAG(p.S538delinsX)
20180208	HB15JXEF00007	ALL	1	4.25	COMMON B	18	0
20180504	HB15JXEF00327	ALL	1	8.33	COMMON B	17	0
20180516	HB15JXEF00299	ALL	1	3.5	COMMON B	0	0						NM_002834(PTPN11):c.1508G>C(p.G503A)
20180515	HB15JXEF00287	ALL	1	7.41	COMMON B	0	0				NM_002524(NRAS):c.182A>G(p.Q61R)
20180606	HB15JXEF00337	ALL	1	3.75	COMMON B	0	0																										NM_000367(TPMT):c.719A>G(p.Y240C)
20180615	180500077	ALL	2	1.91	COMMON B	0	0
20180613	180501316	ALL	1	1.83	COMMON B	0	0				：NM_002524(NRAS):c.176C>G(p.A59G)		NM_002834(PTPN11):c.215C>T(p.A72V)
20180625	180501573	ALL	2	6.58	COMMON B	0	0
20180716	180501210	ALL	2	5.16	COMMON B	0	0																										NM_000367(TPMT):c.719A>G(p.Y240C)
20180716	180501201	ALL	1	4.75	COMMON B	0	0																NM_004119(FLT3):c.1766A>G(p.Y589C)
20180801	180502630	ALL	2	1.75	COMMON B	0	0																										NM_000367(TPMT):c.719A>G(p.Y240C)
20180801	180500685	ALL	1	2.75	COMMON B	0	0
20180802	180500684	ALL	1	2.41	COMMON B	0	0					NM_004985(KRAS):c.38_39insTGG(p.G13delinsGG)											NM_004119(FLT3):c.1770_1789delinsGGCCG(p.F590_Y597delinsLAD)
20180828	180500670	ALL	2	3.75	COMMON B	0	0					NM_004985(KRAS):c.38G>A(p.G13D)	NM_002834(PTPN11):c.215C>T(p.A72V)
20180925	180506551	ALL	1	5.16	COMMON B	0	0																										NM_000367(TPMT):c.719A>G(p.Y240C)
20181001	180506561	ALL	2	3.16	COMMON B	0	0															NM_000546(TP53):c.731G>C(p.G244A)和NM_000546(TP53):c.8 45_846insTCC(p.R282delinsRP)
20181008	180506562	ALL	2	3.83	COMMON B	0	0				NM_002524(NRAS):c.38G>A(p.G13D)												NM_004119(FLT3):c.1733T>C(p.M578T)，NM_004119(FLT3):c.2028C>A(p.N676K)NM_004119(FLT3):c.2039C>T(p.A680V)
20181008	180506565	ALL	1	3.83	COMMON B	0	0																NM_004119(FLT3):c.2028C>A(p.N676K)
20181127	180506042	ALL	1	2.91	COMMON B	2	0					NM_004985(KRAS):c.35G>T(p.G12V)
20181212	180505807	ALL	1	2.16	PRE-B	0	8				NM_002524(NRAS):c.181C>A(p.Q61K)																										NM_014159(SETD2):c.2717_2718insGGCTCTTGAAATGCGGAGAGAACACATCTCC(p.P906fs)
20181212	180505806	ALL	1	3.75	COMMON B	28	0				NM_002524(NRAS):c.38G>A(p.G13D)	NM_004985(KRAS):c.38G>A(p.G13D)	NM_002834(PTPN11):c.181G>A(p.D61N)										NM_004119(FLT3):c.2504A>C(p.D835A)
20181217	180507954	ALL	1	3.08	COMMON B	0	0						NM_002834(PTPN11):c.1520C>A(p.T507K)
20181229	180507966	ALL	1	3.75	COMMON B	0	0					NM_004985(KRAS):c.351A>C(p.K117N)	NM_002834(PTPN11):c.205G>A(p.E69K)
20190107	180507994	ALL	1	6.33	cOMMON B	0	0					NM_004985(KRAS):c.38G>A(p.G13D)
20190129	180507629	ALL	1	2.09	COMMON B	0	0																										NM_000367(TPMT):c.719A>G(p.Y240C)
20190222	180507764	ALL	1	8.66	COMMON B	0	0				NM_002524(NRAS):c.38G>A(p.G13D)
20190222	180507771	ALL	2	1..41	COMMON B	0	0																														NM_014159(SETD2):c.1102C>T(p.R368X)
20190222	180507770	ALL	1	6.08	COMMON B	4	0					NM_004985(KRAS):c.436G>A(p.A146T)
20190305	180507542	ALL	1	3.41	COMMON B	7	0
20190307	180507543	ALL	2	4.58	COMMON B	9	0				NM_002524(NRAS):c.35G>A(p.G12D)												NM_004119(FLT3):c.1775T>G(p.V592G)
20190322	180507548	ALL	1	3.58	COMMON B	0	0																NM_004119(FLT3):c.2504A>T(p.D835V)
20190401	180507565	ALL	2	9.16	COMMON B	14	0
20190412	180507569	ALL	1	2.58	COMMON B	0	0				NM_002524(NRAS):c.34G>A(p.G12S)												NM_004119(FLT3):c.2523C>A(p.N841K)
20190419	180507574	ALL	1	2.83	COMMON B	7	0
20190530	180511309	ALL	2	2	COMMON B	0	0					NM_004985(KRAS):c.38G>A(p.G13D)
20190806	180515773	ALL	1	3.41	COMMON B	8	0				NM_002524(NRAS):c.38G>A(p.G13D)
20190819	180515766	ALL	2	9.5	COMMON B	0	0				NM_002524(NRAS):c.34G>A(p.G12S)									NM_001754(RUNX1):c.593A>G(p.D198G)
20190823	180515759	ALL	2	1.83	COMMON B	48	0					NM_004985(KRAS):c.35G>T(p.G12V)
20190903	180515756	ALL	1	6.83	COMMON B	0	0					NM_004985(KRAS):c.13A>G(p.K5E)和NM_004985(KRAS):c.38G>A(p.G13D)																									NM_014159(SETD2):c.4053delinsGGCAACTGA(p.D1351fs)
20190904	180514743	ALL	2	4.16	COMMON B	0	0
20190910	180514737	ALL	1	3.91	COMMON B	0	0
20190920	180514732	ALL	2	2.16	COMMON B	0	0						NM_002834(PTPN11):c.182A>T(p.D61V)										NM_004119(FLT3):c.2508_2510del(p.836_837del)，NM_004119(FLT3):c.1758_1772del(p.586_591del)，NM_004119(FLT3):c.17 66_1767insGG(p.Y589_F590delinsX)和NM_004119(FLT3):c.1739A>C(p.Q580P)
20191021	180514719	ALL	1	3.16	COMMON B	2	0
20191024	180522109	ALL	1	6.25	COMMON B	0	0					NM_004985(KRAS):c.35G>C(p.G12A)											NM_004119(FLT3):c.1715A>G(p.Y572C)和NM_004119(FLT3):c.1753_1776delinsCTCCCA(p.S585_V592delinsLP)和NM_004119(FLT3):c.20 39C>T(p.A680V)和NM_004119(FLT3):c.2501G>A(p.R834Q)																			NM_001987(ETV6):c.414_415del(p.N138fs)和NM_001987(ETV6):c.524dupC(p.T175fs)
	HB15JXEF00131	ALL	1	3.16	COMMON B	0	0
20191024	180522108	ALL	1	2.83	COMMON B	0	0																NM_004119(FLT3):c.1760_1781delinsGCCCTCGGGCCGT(p.N587_F594delinsSPRAV)
20171023	HB15JXEF00010	ALL	1	2.66	COMMON B	561	0
20171110	HB15JXEF00065	ALL	2	3.33	PRO-B	0	0						NM_002834(PTPN11):c.181G>T(p.D61Y)				NM_001127208(TET2):c.3010delA(p.K1004fs)					NM_000546(TP53):c.524G>A(p.R175H)和NM_000546(TP53):c.254dupC(p.P85fs)											NM_000367(TPMT):c.719A>G(p.Y240C)	NM_004456(EZH2):c.1607_1616del(p.D536fs)
20171118	HB15JXEF00069	ALL	1	5.5	COMMON B	780	0				NM_002524(NRAS):c.35G>C(p.G12A)
20180112	HB15JXEF00132	ALL	2	1.75	COMMON B	0	0				NM_002524(NRAS):c.38G>A(p.G13D)和NM_002524(NRAS):c.35G>A(p.G12D)
20180119	HB15JXEF00134	ALL	1	12.5	COMMON B	0	0				NM_002524(NRAS):c.38G>T(p.G13V)	NM_004985(KRAS):c.38G>A(p.G13D)																					NM_000367(TPMT):c.719A>G(p.Y240C)
20180313	HB15JXEF00147	ALL	2	2.41	COMMON B	139	78
20180316	HB15JXEF00157	ALL	2	3	COMMON B	121	0				NM_002524(NRAS):c.38G>A(p.G13D)
20180328	HB15JXEF00159	ALL	1	11	COMMON B	0	0
20180427	HB15JXEF00284	ALL	1	5	COMMON B	0	0
20180508	HB15JXEF00330	ALL	2	3.41	COMMON B	0	0
20180527	HB15JXEF00308	ALL	2	2.66	COMMON B	339	0				NM_002524(NRAS):c.35G>A(p.G12D)													NM_024426(WT1):c.797delC(p.P266fs)
20180606	HB15JXEF00298	ALL	2	4.08	COMMON B	0	0
20180619	180500072	ALL	2	10.66	COMMON B	0	0				NM_002524(NRAS):c.35G>A(p.G12D)
20180620	180500190	ALL	2	2	COMMON B	183	0				NM_002524(NRAS):c.38G>A(p.G13D)
20180711	180501184	ALL	2	4	COMMON B	0	0
20180716	180500662	ALL	2	4.66	COMMON B	0	0				NM_002524(NRAS):c.38G>A(p.G13D)	NM_004985(KRAS):c.38G>A(p.G13D)
20180814	180500665	ALL	1	11	COMMON B	0	0																																				NM_004972(JAK2):c.2047A>G(p.R683G)
20180815	180500667	ALL	1	2.66	COMMON B	0	0
20180828	180500673	ALL	2	5.91	COMMON B	0	0
20180913	180506543	ALL	1	1.33	COMMON B	0	0				NM_002524(NRAS):c.34G>A(p.G12S)和NM_002524(NRAS):c.35G>A(p.G12D)	NM_004985(KRAS):c.38G>A(p.G13D)	NM_002834(PTPN11):c.215C>T(p.A72V)
20181012	180506568	ALL	1	2.16	COMMON B	578	0					NM_004985(KRAS):c.38G>A(p.G13D)											NM_004119(FLT3):c.1769_1770insAGAGCC(p.F590delinsLEP)和NM_004119(FLT3):c.1736T>C(p.V579A)
20181019	180506004	ALL	2	2.91	COMMON B	0	0				NM_002524(NRAS):c.37G>C(p.G13R)和NM_002524(NRAS):c.34G>C(p.G12R)
20181112	180506025	ALL	2	2.25	COMMON B	203	0				NM_002524(NRAS):c.38G>A(p.G13D)
20181119	180506033	ALL	1	2.33	COMMON B	966	0				NM_002524(NRAS):c.38G>A(p.G13D)	NM_004985(KRAS):c.436G>A(p.A146T)
20181211	180505808	ALL	2	5.58	PRE-B	3	0				NM_002524(NRAS):c.181C>A(p.Q61K)
20190222	180507772	ALL	1	13.58	COMMON B	3	0
20190308	180507545	ALL	2	4.08	COMMON B	223	0
20190426	180507609	ALL	2	6.83	COMMON B	232	0				NM_002524(NRAS):c.183A>C(p.Q61H)	NM_004985(KRAS):c.38G>A(p.G13D)							NM_015338(ASXL1):c.3671G>C(p.R1224T)
20190518	180507604	ALL	1	9.66	COMMON B	5500	8												NM_015338(ASXL1):c.2922C>A(p.Y974X)
20190522	180507590	ALL	1	5.58	B	0	819													NM_001754(RUNX1):c.496C>T(p.R166X)	NM_006758(U2AF1):c.101C>T(p.S34F)																		NM_021946(BCORL1):c.4306-1G>T
20190626	180513057	ALL	1	3.09	B	0					NM_002524(NRAS):c.37G>T(p.G13C)
20190708	180513031	ALL	2	5.09	B	0	0
20190711	180513044	ALL	2	5.41	COMMON B	0	0					NM_004985(KRAS):c.187G>A(p.E63K)
20190724	180515783	ALL	1	4	COMMON B	0	6					NM_004985(KRAS):c.436G>A(p.A146T)											NM_004119(FLT3):c.1727T>C(p.L576P)																			NM_001987(ETV6):c.414_415del(p.N138fs)
20190731	180515775	ALL	2	2	COMMON B	200	0				NM_002524(NRAS):c.182A>T(p.Q61L)、NM_002524(NRAS):c.35G>A(p.G12D)和NM_002524(NRAS):c.38G>A(p.G13D)		NM_002834(PTPN11):c.1507G>C(p.G503R)										NM_004119(FLT3):c.2508_2510del(p.836_837del)
20190822	180515760	ALL	1	5.25	COMMON B	295	0				NM_002524(NRAS):c.38G>A(p.G13D)
20190831	180514750	ALL	1	6.75	COMMON B	413	0
20190903	180515754	ALL	1	3.33	COMMON B	0	0															NM_000546(TP53):c.637C>T(p.R213X)
20190909	180514738	ALL	2	3.91	COMMON B	7	2																NM_004119(FLT3):c.2524_2525insTGGGGGGAA(p.Y842delinsLGGN)、NM_004119(FLT3):c.17 47G>A(p.G583S)和NM_004119(FLT3):c.1739_1740insACCACA(p.Q580delinsQPQ)
20190920	180514730	ALL	1	1	COMMON B	0	0
20191011	180515747	ALL	2	5.66	COMMON B	0	0
20171112	HB15JXEF00066	ALL	1	8.83	COMMON B	3	0
20180321	HB15JXEF00139	ALL	2	7.58	COMMON B	57	0					NM_004985(KRAS):c.35G>T(p.G12V)
20180328	HB15JXEF00165	ALL	1	3.5	COMMON B	1440	3										NM_001127208(TET2):c.5917G>A(p.E1973K)
20180504	HB15JXEF00332	ALL	2	1.91	COMMON B	1590	1060
20180605	HB15JXEF00338	ALL	2	3.5	COMMON B	419	0				NM_002524(NRAS):c.35G>A(p.G12D)和NM_002524(NRAS):c.38G>A(p.G13D)	NM_004985(KRAS):c.38G>A(p.G13D)																					NM_000367(TPMT):c.719A>G(p.Y240C)
20180908	180506539	ALL	2	11.33	COMMON B	592	0				NM_002524(NRAS):c.38G>T(p.G13V)
20181112	180506026	ALL	2	1.25	PRO-B	0	0
20190123	180507979	ALL	1	1.83	PRO-B	15270	0																NM_004119(FLT3):c.2503G>T(p.D835Y)和NM_004119(FLT3):c.1769_1787delinsCAGA (p.F590_R595delinsS)和NM_004119(FLT3):c.2039C>T(p.A680V)
20190304	180507536	ALL	2	5.75	COMMON B	664	0				NM_002524(NRAS):c.35G>A(p.G12D)		NM_002834(PTPN11):c.1529A>T(p.Q510L)									NM_000546(TP53):c.742C>T(p.R248W)															NM_014159(SETD2):c.7516A>T(p.K2506X)
20190305	180507540	ALL	2	2.75	COMMON B	1620	0					NM_004985(KRAS):c.35G>A(p.G12D)
20190419	180507571	ALL	2	6.33	COMMON B	2910	27					NM_004985(KRAS):c.38G>A(p.G13D)和NM_004985(KRAS):c.437C>T(p.A146V)					NM_001127208(TET2):c.5087A>G(p.Y1696C)
20190426	180507575	ALL	2	11.58	COMMON B	3730	0
20190617	180513025	ALL	2	2.25	COMMON B	22570	0					NM_004985(KRAS):c.35G>A(p.G12D)	NM_002834(PTPN11):c.211T>C(p.F71L)										NM_004119(FLT3):c.2525A>G(p.Y842C)
20190807	180515757	ALL	1	10.58	COMMON B	5960	2				NM_002524(NRAS):c.35G>A(p.G12D)和NM_002524(NRAS):c.34G>A(p.G12S)											NM_000546(TP53):c.581T>A(p.L194H)															NM_014159(SETD2):c.7618_7619insAA(p.T2540fs)
20190815	180515740	ALL	1	13.41	COMMON B	9080	8
20190831	180514749	ALL	1	9.41	COMMON B	2280	0
20190524	180507591	ALL	2	5	COMMON B						NM_002524(NRAS):c.35G>A(p.G12D)和NM_002524(NRAS):c.38G>A(p.G13D)和NM_002524(NRAS):c.37G>C(p.G13R)
20180628	180501567	ALL	2	0.54	PRO-B	0	NO																NM_004119(FLT3):c.2508_2510del(p.836_837del)
20181112	180506023	ALL	1	11	T	505	0																												NM_017617(NOTCH1):c.7542_7543insTGGTGAGT(p.E2515_S2516delinsWX)、NM_017617(NOTCH1):c.7192C>T(p.Q2398X)、NM_017617(NOTCH1):c.7375C>T(p.Q2459X)、NM_017617(NOTCH1):c.4721T>C(p.L1574P)、NM_017617(NOTCH1):c.4787T>A(p.L1596H)、NM_017617(NOTCH1):c.5027T>A(p.V1676D)、NM_017617(NOTCH1):c.5087C>A(p.A1696D)和NM_017617(NOTCH1):c.5039T>G(p.I1680S)
20181220	180507964	ALL	1	3.08	T	242	84				NM_002524(NRAS):c.34G>T(p.G12C)	NM_004985(KRAS):c.351A>T(p.K117N)																							NM_017617(NOTCH1):c.4733T>A(p.V1578E)、NM_017617(NOTCH1):c.4799T>C(p.L1600P)和NM_017617(NOTCH1):c.4793G>C(p.R1598P)					NM_033632(FBXW7):c.1393C>T(p.R465C)
20190107	180507995	ALL	1	13.83	T	317	179																								NM_001015877(PHF6):c.510_536delinsCCTTAAG(p.N171fs)				NM_017617(NOTCH1):c.4775_4776insGGC(p.F1592delinsLA)					NM_033632(FBXW7):c.1513C>T(p.R505C)
20190206	180507623	ALL	1	13.58	T	280	36																																	NM_033632(FBXW7):c.1393C>T(p.R465C)
20190518	180507605	ALL	2	1.5	T	980	4																												NM_017617(NOTCH1):c.4793G>C(p.R1598P)
20190528	180507598	ALL	1	2.16	T	8	7																												NM_017617(NOTCH1):c.4744_4745insTGATGCCGC(p.P1582delinsLMPP)和NM_017617(NOTCH1):c.4780delinsAGGTTTAACT(p.R1594_E1595insFNW)
20190603	180511306	ALL	2	11	T	15570
20190703	180513056	ALL	1	5.41	T	305	9																												NM_017617(NOTCH1):c.7541_7542del(p.P2514fs)和NM_017617(NOTCH1):c.7507C>T(p.Q2503X)和NM_017617(NOTCH1):c.7368_7369insGCGCGATAAGGCC(p.L2457_P2458delinsARX)	NM_000314(PTEN):c.723_724insGGAG(p.F241fs)和NM_000314(PTEN):c.735_736insCTT(p.Q245delinsQL)
20190904	180514744	ALL	1	5.09	T	77	2370				NM_002524(NRAS):c.38G>A(p.G13D)																								NM_017617(NOTCH1):c.7541_7542del(p.P2514fs)和NM_017617(NOTCH1):c.6917delinsACC(p.G2306fs)和NM_017617(NOTCH1):c.5039T>A(p.I1680N)和NM_017617(NOTCH1):c.5033T>C(p.L1678P)和NM_017617(NOTCH1):c.4799T>C(p.L1600P)和NM_017617(NOTCH1):c.4721T>C(p.L1574P)
20171030	HB15JXEF00044	ALL	1	2.91	T	4248																													NM_017617(NOTCH1):c.7507C>T(p.Q2503X)和NM_017617(NOTCH1):c.7459C>T(p.Q2487X)	NM_000314(PTEN):c.729_735delinsTCCTTCCC(p.Q245fs)和NM_000314(PTEN):c.698_699insACCT(p.R233fs)				NM_033632(FBXW7):c.1393C>G(p.R465G)
20180619	180500071	ALL	1	4.33	T	319	0				NM_002524(NRAS):c.34G>T(p.G12C)																								NM_017617(NOTCH1):c.7375C>T(p.Q2459X)和NM_017617(NOTCH1):c.7501C>T(p.Q2501X)
20180625	180501575	ALL	1	8.16	T	3790
20171208	HB15JXEF00058	ALL	1	8.16	early pre-t	261	288																												NM_017617(NOTCH1):c.7470C>A(p.Y2490X)、NM_017617(NOTCH1):c.6392delG(p.G2131fs)和NM_017617(NOTCH1):c.4775T>C(p.F1592S)
20190121	180507982	ALL	1	7.16	T	1450	231																										NM_000367(TPMT):c.719A>G(p.Y240C)			NM_000314(PTEN):c.744_747del(p.P248fs)
20190620	180513028	ALL	2	2.25	T	4210	0				NM_002524(NRAS):c.182A>G(p.Q61R)和NM_002524(NRAS):c.181C>A(p.Q61K)																								NM_017617(NOTCH1):c.7459C>T(p.Q2487X)	NM_000314(PTEN):c.60_64delinsCCCTT(p.G20_D22delinsGPY)
20180908	180506540	ALL	1	6.91	T	1175	0																																	NM_033632(FBXW7):c.1513C>T(p.R505C)
[truncated: 118 more columns]
